# Supplementary material for: One Health Priorities: Advancing Veterinary Public Health in Latin America and the Caribbean
Source: Pathogens. 2024 Aug 21;13(8):710. doi: 10.3390/pathogens13080710 (PMC11356939; doi:10.3390/pathogens13080710)
Supplement: Supplementary file 1 [file pathogens-13-00710-s001.zip]

Archive with 1 entries (1 files):
- pathogens-3050886-supplementary.xlsx
