# Supplementary material for: One Health Priorities: Advancing Veterinary Public Health in Latin America and the Caribbean
Source: Pathogens. 2024 Aug 21;13(8):710. doi: 10.3390/pathogens13080710 (PMC11356939; doi:10.3390/pathogens13080710)
Supplement: Supplementary file 1 [file pathogens-13-00710-s001.zip › pathogens-3050886-supplementary.xlsx]

## Sheet: Planilha1
Supplementary table 1. Raw data of responses from 42 institutions from 26 countries gathered and used for statistical analysis. Countries were replaced by numbers to avoid exposure of sensitive data from questionnaire survey.
Country	Answer from	Question 34a_1 - In your opinion, from a foodborne illness prevention perspective, how effective are the following One Health issues for food safety in your region of the Americas (your country)? (where 0 means absence; 1 means poor; and 5 means excellent) - Food control competent authorities coordinate with the zoonosis control competent authorities in the field of food safety.	Question 34a_2 - In your opinion, from a foodborne illness prevention perspective, how effective are the following One Health issues for food safety in your region of the Americas (your country)? (where 0 means absence; 1 means poor; and 5 means excellent) - Food control competent authorities coordinate with the environmental competent authorities in the field of food safety.	Question 34a_3 - In your opinion, from a foodborne illness prevention perspective, how effective are the following One Health issues for food safety in your region of the Americas (your country)? (where 0 means absence; 1 means poor; and 5 means excellent) - Food control competent authorities coordinate on control, surveillance, and reduction of contaminants (physical, biological, and chemical).	Question 34a_4 - In your opinion, from a foodborne illness prevention perspective, how effective are the following One Health issues for food safety in your region of the Americas (your country)? (where 0 means absence; 1 means poor; and 5 means excellent) - Food control competent authorities coordinate on surveillance of foodborne diseases.	Question 34a_5 - In your opinion, from a foodborne illness prevention perspective, how effective are the following One Health issues for food safety in your region of the Americas (your country)? (where 0 means absence; 1 means poor; and 5 means excellent) - Food control competent authorities coordinate on the correct management of agrochemicals and antimicrobials.	Question 34b_1 - In your opinion, from a foodborne illness prevention perspective, how effective are the following One Health issues for food safety in your region of the Americas (your country)? (where 0 means absence; 1 means poor; and 5 means excellent) - Overall country approach on better communication and collaboration between countries.	Question 34b_2 - In your opinion, from a foodborne illness prevention perspective, how effective are the following One Health issues for food safety in your region of the Americas (your country)? (where 0 means absence; 1 means poor; and 5 means excellent) - Overall country approach on formal collaboration networks between countries.	Question 34b_3 - In your opinion, from a foodborne illness prevention perspective, how effective are the following One Health issues for food safety in your region of the Americas (your country)? (where 0 means absence; 1 means poor; and 5 means excellent) - Overall country approach on integrated surveillance network between countries.	Question 35_1 - How would you rate the coordination between competent authorities and other entities such as the productive sector, the research sector, the training sector, and others, to ensure food safety (where 0 means absence; 1 means poor; and 5 means excellent): - Control, monitoring and reduction of contaminants (physical, biological, and chemical).	Question 35_2 - How would you rate the coordination between competent authorities and other entities such as the productive sector, the research sector, the training sector, and others, to ensure food safety (where 0 means absence; 1 means poor; and 5 means excellent): - Surveillance of foodborne diseases.	Question 35_3 - How would you rate the coordination between competent authorities and other entities such as the productive sector, the research sector, the training sector, and others, to ensure food safety (where 0 means absence; 1 means poor; and 5 means excellent): - Correct management of agrochemicals and antimicrobials.	Question 35_4 - How would you rate the coordination between competent authorities and other entities such as the productive sector, the research sector, the training sector, and others, to ensure food safety (where 0 means absence; 1 means poor; and 5 means excellent): - Agrochemical and antimicrobial management and disposal programs with the country's food safety and environmental health agencie…	Question 39_1 - INTERACTIONS: Classify the conduction of the following areas in your daily service: (Where 0 means Absent; 1 means Poor; and 5 means Excellent) - Health risks related to the human-animal-environment interface are managed by entities or sectors in combination.	Question 39_2 - INTERACTIONS: Classify the conduction of the following areas in your daily service: (Where 0 means Absent; 1 means Poor; and 5 means Excellent) - Solutions come through collaboration between different actors, sectors, and disciplines involved in the field.	Question 39_3 - INTERACTIONS: Classify the conduction of the following areas in your daily service: (Where 0 means Absent; 1 means Poor; and 5 means Excellent) - Governmental and nongovernmental institutions work at the human-animal-environment interface with communication and/or coordination.	Question 39_4 - INTERACTIONS: Classify the conduction of the following areas in your daily service: (Where 0 means Absent; 1 means Poor; and 5 means Excellent) - Stakeholder analysis and mapping ensures coordination and communication between relevant parties, sharing knowledge and resources, building synergies, and identifying gaps.	Question 39_5 - INTERACTIONS: Classify the conduction of the following areas in your daily service: (Where 0 means Absent; 1 means Poor; and 5 means Excellent) - One Health include a range of partners drawn beyond the health sector, including animal health and production, agriculture and environmental, as well as those working in other fields such as the social determinants of health.	Question 39_6 - INTERACTIONS: Classify the conduction of the following areas in your daily service: (Where 0 means Absent; 1 means Poor; and 5 means Excellent) - Infrastructure and resource mapping are present to ensure the best use of existing tools, policies, initiatives, and expert networks.	Question 40_1 - GOVERNANCE: Classify the conduction of the following areas in your daily service: (Where 0 means Absent; 1 means Poor; and 5 means Excellent) - National authorities recognize and embrace the significant interrelated public health benefits and contributions that may be achieved by considering the interactions between human, animal, plant, and environmental health.	Question 40_2 - GOVERNANCE: Classify the conduction of the following areas in your daily service: (Where 0 means Absent; 1 means Poor; and 5 means Excellent) - The nation ensures the institutionalization and implementation of One Health through robust governance mechanisms that promote multisectoral work to achieve positive health outcomes through collaborative actions.	Question 40_3 - GOVERNANCE: Classify the conduction of the following areas in your daily service: (Where 0 means Absent; 1 means Poor; and 5 means Excellent) - One Health governance mechanisms are led by government with the participation of nongovernmental stakeholders and the community, including indigenous populations and groups living in situation of vulnerability.	Question 40_4 - GOVERNANCE: Classify the conduction of the following areas in your daily service: (Where 0 means Absent; 1 means Poor; and 5 means Excellent) - Adoption of governance principles aiming to increase efficiency and sustainability of public health interventions relevant to the human-animalenvironment interface.	Question 40_5 - GOVERNANCE: Classify the conduction of the following areas in your daily service: (Where 0 means Absent; 1 means Poor; and 5 means Excellent) - Adoption of governance principles aiming to ensure better planning and prioritization of activities.	Question 41_1 - INTERNATIONALIZATION: Classify how well aligned is your daily service with the following: (Where 0 means Absent; 1 means Poor; and 5 means Excellent) - The International Health Regulations (IHR) provides the legal framework that defines rights and responsibilities for handling public health events and emergencies that potentially cross borders.	Question 41_2 - INTERNATIONALIZATION: Classify how well aligned is your daily service with the following: (Where 0 means Absent; 1 means Poor; and 5 means Excellent) - The Codex Alimentarius provides effect international standards, codes of practice, guidelines, and other recommendations relating to food, food production, and food safety.	Question 41_3 - INTERNATIONALIZATION: Classify how well aligned is your daily service with the following: (Where 0 means Absent; 1 means Poor; and 5 means Excellent) - The World Animal Health Organization – WAHO (OIE) international standards ensures sanitary safety of international trade in terrestrial and aquatic animals and their product.	Question 41_4 - INTERNATIONALIZATION: Classify how well aligned is your daily service with the following: (Where 0 means Absent; 1 means Poor; and 5 means Excellent) - The Tripartite monitoring and evaluation framework for the Global Action Plan on Antimicrobial Resistance generates data, objectives and information on operational and strategic decision making.	Question 41_5 - INTERNATIONALIZATION: Classify how well aligned is your daily service with the following: (Where 0 means Absent; 1 means Poor; and 5 means Excellent) - The International Food Safety Authorities Network (INFOSAN) prevents the international spread of contaminated food and foodborne disease and reinforces food safety systems globally.	Question 42_1 - PREPAREDNESS: Classify the conduction of the following areas in your daily service: (Where 0 means Absent; 1 means Poor; and 5 means Excellent) - One Health framework includes responsibility among the participating sectors for the outcomes of a technical activity.	Question 42_2 - PREPAREDNESS: Classify the conduction of the following areas in your daily service: (Where 0 means Absent; 1 means Poor; and 5 means Excellent) - Each sector brings its own specific resources and responsibilities and contributes to a shared accountability.	Question 42_3 - PREPAREDNESS: Classify the conduction of the following areas in your daily service: (Where 0 means Absent; 1 means Poor; and 5 means Excellent) - The formulation of a national One Health strategic roadmap identifies the technical activities to be undertaken, which differs depending on the identified priority health threats at the human-animal-environment interface.	Question 42_4 - PREPAREDNESS: Classify the conduction of the following areas in your daily service: (Where 0 means Absent; 1 means Poor; and 5 means Excellent) - Technical activities are backed up by a sound risk analysis component.	Question 42_5 - PREPAREDNESS: Classify the conduction of the following areas in your daily service: (Where 0 means Absent; 1 means Poor; and 5 means Excellent) - The risk analysis examines the likelihood and potential impact of a given risk, factors that shape, and options for managing the risk.	Question 42_6 - PREPAREDNESS: Classify the conduction of the following areas in your daily service: (Where 0 means Absent; 1 means Poor; and 5 means Excellent) - The priority concern are risks that affect systems on which society depends as health, agriculture/animal production, and environment.	Question 42_7 - PREPAREDNESS: Classify the conduction of the following areas in your daily service: (Where 0 means Absent; 1 means Poor; and 5 means Excellent) - Risk-based analysis includes different drivers of disease emergence, including human behaviors, cultural and socioeconomic factors, environmental determinants, agricultural practices, climate change, and occupational conditions.	Question 42_8 - PREPAREDNESS: Classify the conduction of the following areas in your daily service: (Where 0 means Absent; 1 means Poor; and 5 means Excellent) - Understanding and anticipation of risk, including predictive models, building risk mitigation options, and reducing reliance on a resourceintensive response.	Question 42_9 - PREPAREDNESS: Classify the conduction of the following areas in your daily service: (Where 0 means Absent; 1 means Poor; and 5 means Excellent) - Engagement of community and academia ensures support for and implementation of risk management strategies and successful risk reduction.	Question 43_1 - TOOLS: Classify the conduction of the following areas in your daily service: (Where 0 means Absent; 1 means Poor; and 5 means Excellent) - Public health interventions include access to and use of regular digital health solutions and scientific tools.	Question 43_2 - TOOLS: Classify the conduction of the following areas in your daily service: (Where 0 means Absent; 1 means Poor; and 5 means Excellent) - Public health interventions include emerging technologies such as artificial intelligence, blockchain, wearables, big data, geographic information systems, next-generation sequencing, and exchanging information platforms.	Question 43_3 - TOOLS: Classify the conduction of the following areas in your daily service: (Where 0 means Absent; 1 means Poor; and 5 means Excellent) - Global, regional, and national frameworks for digital transformation processes are considered central to the globalized world.	Question 43_4 - TOOLS: Classify the conduction of the following areas in your daily service: (Where 0 means Absent; 1 means Poor; and 5 means Excellent) - New technologies are key to One Health implementation, and demand for cloud-based platforms and digital solutions; supporting access to and exchange of data between the different sectors in a safe, ethical, and interoperable way.	Question 43_5 - TOOLS: Classify the conduction of the following areas in your daily service: (Where 0 means Absent; 1 means Poor; and 5 means Excellent) - Digital technologies contribute to upgraded and strengthened information systems and to data disaggregation and stratification.	Question 44_1 - RESEARCH: Classify the conduction of the following areas in your daily service: (Where 0 means Absent; 1 means Poor; and 5 means Excellent) - One Health is understood and advanced as a transdisciplinary approach requiring generation and dissemination of new knowledge.	Question 44_2 - RESEARCH: Classify the conduction of the following areas in your daily service: (Where 0 means Absent; 1 means Poor; and 5 means Excellent) - Academia, research-funding bodies, and national institutes of health are actively engaged in undertaking and supporting research and capacity building on health threats at the human-animal-environment interface.	Question 44_3 - RESEARCH: Classify the conduction of the following areas in your daily service: (Where 0 means Absent; 1 means Poor; and 5 means Excellent) - Academic centers are encouraged to include One Health in their curricula.	Question 44_4 - RESEARCH: Classify the conduction of the following areas in your daily service: (Where 0 means Absent; 1 means Poor; and 5 means Excellent) - Research strengthens multisectoral collaboration and knowledge sharing, breaking down silos and barriers between the different sectors and disciplines.	Question 44_5 - RESEARCH: Classify the conduction of the following areas in your daily service: (Where 0 means Absent; 1 means Poor; and 5 means Excellent) - Research teams include different expertise and disciplinary backgrounds to facilitate a broader viewpoint and allow the human-animal-environment interface to be researched as a coherent whole.	Question 44_6 - RESEARCH: Classify the conduction of the following areas in your daily service: (Where 0 means Absent; 1 means Poor; and 5 means Excellent) - Applied research is stimulated and performed to identify hotspots and understand challenges limiting zoonotic disease control and elimination.
Country 1	Individual 1	3	3	0	3	0	3	3	3	0	5	0	2	3	3	0	0	0	0	3	0	0	0	0	5				5	0		0	5	5			0	5
Country 2	Individual 1	4	2	3	4	4	5	5	5	4	5	5	5	5	5	5	3	5	2	3	3	3	3	3	5	5	5	5	5	3	3	3	3	4	4	4	4	4	4	4	4	4	4	5	5	5	5	5	5
Country 2	Individual 2	4	3	3	4	4	4	4	4	3	4	4	4	4	4	3	3	3	3	4	4	4	4	4	4	4	4	4	4	4	4	4	4	4	4	3	4	4	4	4	4	4	4	4	4	3	4	4	4
Country 3	Individual 1
Country 4	Individual 1	1	5	1	2	0	3	3	0	1	5	0	0	2	1	1	1	2	1	3	2	0	3	3	5	5	5	5	5	3	3	1	3	3	5	2	1	1	0	0	5	5	5	1	1	0	0	0	0
Country 4	Individual 2										4			4	4	2	2	3	1
Country 4	Individual 3
Country 5	Individual 1	1	1	3	4	0	4	3	3	3	4	1	1	1	3	1	1	0	1	3	0	0	1	1	4	0	0	0	4	0	3	0	4	4	4	4	2	2	4	4	3	0	3	0	0	0	0	0	0
Country 6	Individual 1
Country 6	Individual 2	1	1	1	1	2								1		3	2	1	3	4	2	1	2	2	3		0	0	0	1	1	1	3	2	1	2	2	3	4	1	1	1	3	1	1	1	1	0	2
Country 7	Individual 1
Country 7	Individual 2	5	5	5										2	4	1	2	3	5	4	2	1	1	1	5					0	2	1	4	4	5	1	1	3	3	1	2	1	5	2	3	0	3
Country 7	Individual 3	2	2	2	5	1	2	2	2	2	2	2	2	3	3	2	1	2	1	2	2	1	2	2	3	1	3	2	1	2	1	2	3	3	3	2	1	1	2	0	0	2	2	2	2	0	1	1	1
Country 7	Individual 4	5	3	5	4	4	4	4	4	4	4	3	4	1	2	1	1	1	1	1	1	0	2	2	2	5	5	5		2	1	0	2	2	4	1	1	1	4	1			3	4	3	4	3	3	3
Country 8	Individual 1	1	4	4	3	1	0	0	0	1	3	1	1	2	3	1	0	0	0	1	1	0	0	0	4	4	4	2	4	0	0	0	0	0	0	0	0	0	4	0	2	0	1	0	0	0	0	0	0
Country 9	Individual 1	5	5	5	5	5	5	5	5	5	5	5	5	4	4	4	4	4	4	4	4	4	4	4	4	3	3	4	3	4	3	3	3	3	3	3	3	3	3	3	3	3	3	3	3	3	3	3	3
Country 9	Individual 2	5	4	3	3	5	4	3	3	4	4	5	3	3	4	3	3	3	2	3	3	1	1	1	3	5	4	4	3	1	2	1	3	3	4	4	4	3	3	3	4	2	2	2	2	2	2	2	2
Country 9	Individual 3	0	0	0	0	0	0	0	0	0	0	0	0	0	0	0	0	0	0	0	0	0	0	0	0	0	0	0	0	0	0	0	0	0	0	0	0	0	0	0	0	0	0	0	0	0	0	0	0
Country 9	Individual 4	5	3	3	5	5	5	5	3	4	5	4	4	4	4	2	1	1	1	1	1	1	1	1	3	5	5	5	1	5	5	1	2	3	2	1	1	1	2	1	1	1	1	1	2	2	1	2	1
Country 9	Individual 5	3	0	0	2	2	0	0	0	2	4	2	2	1	1	1	1	1	1	3	4	2	2	2	2	2	2	2	2	2	2	2	2	2	2	2	2	2	1	0	0	0	0	0	0	0	0	0	0
Country 9	Individual 6	3	3	3	3	4	4	4	4	4	4	4	4	4	3	3	3	4	3	4	5	3	4	4	4	5	5	5	4	4	4	4	4	4	4	4	4	4	4	2	2	2	2	4	4	4	4	4	4
Country 10	Individual 1	5	3	5	3	4	4	4	3	4	4	4	3	3	4	4	4	4	4	4	4	5	4	4	4	5	5	4	5	5	5	3	4	4	5	3	3	3	4	3	4	4	4	5	4	4	4	4	4
Country 10	Individual 2	3	1	1	1	2	3	3	3	2	2	2	2	3	2	0	1	0	1	1	2	1	1	2	2	3	2	2	2	2	3	1	1	1	1	1	1	0	1	0	0	0	0	0	1	0	0	0	0
Country 11	Individual 1	3	3	5	5	5	2	2	2	4	4	3	3	4	4	4	4	4	4	4	5	2	4	4	5	5	5	5	4	4	3	3	3	3	3	3	3	2	4	3	2	4	4	4	3	3	3	3	3
Country 12	Individual 1	5	5	5	5	4	5	5	5	4	5	4	4	5	5	5	5	5	5	5	5	5	5	5	5	5	5	5	5	5	5	5	5	5	5	5	5	5	5	5	5	5	5	5	5	5	4	5	5
Country 12	Individual 2	5	5	5	5	5	4	4	4	5	5	4	4	4	4	4	3	4	3	5	4	5	4	4	5	5	5	5	5	4	4	5	5	5	5	5	4	4	4	3	4	4	5	5	4	4	4	4	4
Country 13	Individual 1	2	2	2	1	4	3	3	3	3	3	2	2	3	3	2	2	3	1	3	1	0	2	2	5	5	5	4	4	3	2	0	1	1	2	0	0	2	4	3	2	1	1	3	3	4	2	1	2
Country 14	Individual 1	4	0	4	5	3	2	2	2	4	3	0	3	5	5	2	1	2	0	4	0	0	0	2	5	5	5	4	5	3	3	3	1	0	3	2	0	0	0	0	0	0	0	0	0	0	0	0	0
Country 15	Individual 1	4	4	4	1	5	3	2	3	1	5	0	1	4	4	4	4	4	1	5	3	1	2	2	5			3	5	4	1	3	4	3	3	4	3	4	4	3	5	5	4	1	0	0	0	0	1
Country 16	Individual 1
Country 16	Individual 2
Country 16	Individual 3	0	0											3	3	3	2	3	3	3	3	1	1	2	5		5	4		4	3	2	3	4	5	3	3	2	3	1	5	4	4	1	1	1	3	2	1
Country 16	Individual 4	1	0	4	2	2	3	3	2	4	1	2	0	5	4	5	4	5	3	5	4	3	3	3	5	5	5	4	5	5	4	4	3	3	3	3	3	2	4	3	4	5	5	3	3	3	2	2	2
Country 17	Individual 1	5	4	4	4	3	4	4	4	4	4	3	3	4	4	4	3	4	3	4	4	4	4	4	4	4	5	4	4	3	3	4	4	4	4	4	3	3	4	4	4	4	4	4	3	4	3	3	3
Country 17	Individual 2	5	5	5	5	5	5	3	3	5	4	4	3	3	3	3	3	3	2	3	2	1	1	1						1	2	1	2	2	1	1	0	1	3	1	2	1	1	2	0	1	2	2	0
Country 17	Individual 3
Country 17	Individual 4	4	3	3	3	3	3	2	3	2	3	3	2	3	3	2	1	2	2	3	2	2	2	2	4	3	4	4	3	3	3	2	2	2	2	2	2	2	2	2	2	2	2	2	2	2	2	2	2
Country 18	Individual 1	3	1	5	5	3	4	5	4	5	5	4	3	4	3	2	4	5	4	2	2	1	2	2	4	5	5	5	5	3	2	2	5	5	5	5	5	3	4	4	5	5	5	4	3	3	2	3	3
Country 18	Individual 2	2	0	3	4	3	3	3	3	3	3	2	2	3	3	3	3	3	2	4	1	2	1	1	5	5	5	1	3	4	3	0	2	2	4	2	1	3	3	2	2	3	3	2	2	1	1	2	2
Country 19	Individual 1
Country 19	Individual 2	3	3	3	3	3	3	3	3	2	2	2	2	2	2	2	2	2	2	2	2	2	2	2	2	2	2	2	2	2	2	2	2	2	2	2	2	2	2	2	2	2	2	2	2	2	2	2	2
Country 19	Individual 3	5	5	5	5	4	4	5	5	5	5	3	3
Country 20	Individual 1	4	4	4	5	4	4	4	4	4	4	4	4	5	5	5	5	5	5	5	5	5	5	5	5	5	5	5	5	5	5	5	5	5	5	5	5	5	5	5	5	5	5	5	5	5	5	5	5
Country 21	Individual 1	4	3	3	3	3	2	3	3	2	2	2	3	3	4	5	5	4	4	4	4	1	2	2	3	4	4	3	3	4	4	4	3	3	3	3	2	2	1	0	4	5	5	3	2	3	1	1	1
Country 22	Individual 1	3	3	3	3	2	3	2	2	3	3	2	2	3	3	3	4	5	4	3	4	5	4	4	5	5	5	5	4	4	4	4	4	4	4	4	3	4	3	3	3	3	4	4	4	4	4	3	3
Country 22	Individual 2	2	2	3	3	3	3	3	3	3	3	2	2	3	3	3	3	4	3	3	4	4	4	4	4	4	4	4	4	4	4	4	3	4	4	4	4	4	3	3	5	4	4	4	4		4	4	4
Country 22	Individual 3	4	3	4	4	4	4	4	4	4	5	4	4	4	4	3	4	4	3	4	4	3	3	3	3	4	4	4	4	4	4	4	4	4	4	4	4	4	3	2	3	4	4	4	2	2	2	2	2
Country 22	Individual 4	2	0	2	1	1	1	2	2	1	2	1	1	1	1	1	1	1	1	1	2	2	1	1	1	1	1	1	1	2	1	2	1	1	3	1	1	1	1	1	1	1	1	1	1	1	1	1	1
Country 23	Individual 1						2			1	3	2	1
Country 24	Individual 1	5	3	4	5	5	5	5	5	2	2	2	2	4	2	1	1	2	0	1	1	2	2	3	1	4	5	3	4	2	2	2	4	5	4	4	2	1	3	1				0	0	0	0	0	0
Country 25	Individual 1	0	2	1	1	2	3	3	3	3	1	2	1	3	3	3	1	1	1	4	4	1	2	3	5	5	5	5	4	2	2	3	1	0	3	2	1	3	4	3	4	4	4	2	3	5	4	4	3
Country 25	Individual 2	5	3	5	5	5	4	4	4	4	4		4	4	4	4	4	4	4	4	4	3	4	4	5	5	5	5	5	4	4	3	3	3	4	3	3	3	4	4	4	4	4	4	4	4	4	4	4
Country 26	Individual 1	4	4	4	4	4	4	4	4	4	4	4	4	4	4	4	4	4	3	5	4	5	5	5	5	5	5	4	4	4	4	3	4	4	4	4	4	4	4	4	4	4	4	4	4	4	4	4	4
Country 26	Individual 1	3	3	2	3	3	3		2	3	3	2		3	3	2	2	3	2	3	2	2	2	3	3	3	3	2	2	3	2	2	2	2	2	3	2	1	2	1	3	1	2	1	3	2	3	3	2
[truncated: 56 more columns]
